# Supplementary material for: Genotypic and Phenotypic Characteristics of Lactic Acid Bacteria Associated with Forage Plants in the Native Grassland of Western Inner Mongolia and Their Application for Alfalfa Silage Fermentation
Source: Animals (Basel). 2024 May 7;14(10):1394. doi: 10.3390/ani14101394 (PMC11117391; doi:10.3390/ani14101394)
Supplement: Supplementary file 1 [file animals-14-01394-s001.zip]

Archive with 1 entries (1 files):
- animals-2931093-supplementary.pdf
